# Supplementary material for: A methyl-sensitive element induces bidirectional transcription in TATA-less CpG island-associated promoters
Source: PLoS One. 2018 Oct 17;13(10):e0205608. doi: 10.1371/journal.pone.0205608 (PMC6192621; doi:10.1371/journal.pone.0205608)
Supplement: S2 File — (TXT) [file pone.0205608.s011.txt]

Gene_1	Gene_2	Gene_3	Gene_4
WDR59	ZNRF1				
CTD-2162K18.4	ZNF850				
ZNF582-AS1	ZNF582				
UIMC1	ZNF346				
ZNF790	ZNF345				
NANP	ZNF337-AS1				
CTD-2553L13.9	ZNF302				
LPXN	ZFP91-CNTF	ZFP91			
THAP2	ZFC3H1				
RP11-482M8.1	ZCCHC14				
ZBTB25	ZBTB1				
POLR1C	YIPF3				
LSM3	XPC				
PNO1	WDR92				
RP11-455G16.1	USP53				
RBMY1F	TSPY23P				
C2orf15	TSGA10				
AC092159.2	TMEM18				
THAP7-AS1	THAP7				
RP11-98D18.9	TDRKH				
NOL9	TAS1R1				
MIR4523	TAOK1	RP11-802D6.1			
C11orf54	TAF1D				
FAM217B	SYCP2				
RP11-17A1.3	SVIP				
MDH2	STYXL1				
NIPAL3	STPG1				
IDH3G	SSR4				
RP11-146F11.1	SRCAP				
U47924.6	SPSB2	LRRC23			
EXOC8	SPRTN				
SPG20	SPG20-AS1				
CHMP1A	SPATA33				
AC079610.2	SPAG16				
RPL3	SNORD83A				
SMG7-AS1	SMG7				
TMEM79	SMG5				
RP11-554J4.1	SMEK2				
IFT80	SMC4				
RP11-124N2.1	SLC41A3				
ERH	SLC39A9				
RXRB	SLC39A7				
MATR3	SIL1				
RP4-612B15.3	SH3GLB1				
CEP57L1	SESN1				
ADAT3	SCAMP4				
SNORD27	SAP18				
FAM154A	RRAGA				
C10orf111	RPP38				
MED22	RPL7A				
ZWILCH	RPL4				
SNORA21	RPL23				
SNORD58B	RPL17	C18orf32	RPL17-C18orf32		
UMAD1	RPA3				
RARRES2	RP4-584D14.7				
TSNARE1	RP13-467H17.1				
ANG	RP11-903H12.5	RNASE4			
PRKCH	RP11-902B17.1				
RAB1B	RP11-867G23.2				
ERLIN2	RP11-863K10.7				
RPL26	RP11-849F2.7				
RAB33B	RP11-83A24.2				
TTC32	RP11-79O8.1				
TARBP2	RP11-793H13.11	MAP3K12			
RP11-66B24.7	RP11-66B24.8	RP11-66B24.1			
YY1	RP11-638I2.4				
RP11-620J15.2	RP11-620J15.4				
SNORD2	RP11-573D15.9	EIF4A2			
TSTD1	RP11-544M22.13				
MBTPS1	RP11-505K9.1				
TMCO1	RP11-466F5.8				
RP11-466A19.6	RP11-466A19.3	RP11-466A19.7			
SLC12A5	RP11-465L10.10				
USP54	RP11-464F9.20				
FAM135A	RP11-462G2.2				
GPR146	RP11-449P15.1				
TDRD6	RP11-446F17.3				
FSIP1	RP11-37C7.3				
SEC62	RP11-379K17.4				
HERPUD2	RP11-379H18.1				
SSFA2	RP11-366L5.1				
LINC01229	RP11-345M22.2				
MXRA7	RP11-318A15.8				
PYGO2	RP11-307C12.12				
ARF3	RP11-302B13.5				
RP11-252A24.3	RP11-252A24.2				
SNORD3D	RP11-160E2.6				
SLCO5A1	RP11-159H10.3				
FNDC1	RP11-13P5.2				
SLC25A24P2	RP11-131J3.1				
UBE2D3	RP11-10L12.4				
MTFR1L	RP1-317E23.3				
SEC63	RP1-191J18.66				
RP11-153F1.1	RNPC3				
SLC25A11	RNF167				
RP11-514O12.4	RNASET2				
AC007322.5	RBMY1E				
RBM26-AS1	RBM26				
RP5-1074L1.1	RBM15				
PSMD5	PSMD5-AS1				
RP11-785H5.1	PRH1	TAS2R14	RP11-785H5.2		
KIAA0226L	PPP1R2P4				
RNU12	POLDIP3				
KIAA1468	PIGN				
DIS3	PIBF1				
ACO2	PHF5A				
YOD1	PFKFB2				
C21orf62-AS1	PAXBP1				
APEX1	OSGEP				
TRAPPC2	OFD1				
CTD-2538C1.2	NUDT19				
GPATCH3	NUDC				
NPHP3-AS1	NPHP3	NPHP3-ACAD11			
GRK4	NOP14	PRH1-PRR4	PRR4
SEC22C	NKTR				
ARFGAP1	NKAIN4				
PPIL3	NIF3L1				
NFYC	NFYC-AS1				
CERKL	NEUROD1				
DALRD3	NDUFAF3				
CYB5D1	NAA38				
MIR6744	MUC5B				
RP11-145E5.5	MTAP				
MSH5	MSH5-SAPCD1	CLIC1			
Y_RNA	MRPS14				
SKA3	MRPL57				
ANKRD49	MRE11A				
DCAF6	MPC2				
RP3-418C23.2	MMS22L				
RP5-1056L3.1	MINOS1	MINOS1-NBL1			
DCAF17	METTL8				
ZCWPW1	MEPCE				
AL590410.1	MAGEH1				
SLC12A2	LINC01184				
ICMT	LINC00337				
MIR7845	KLF7				
LRRC36	KCTD19				
GSG2	ITGAE				
ACADSB	IKZF5				
IFT74-AS1	IFT74				
HYI	HYI-AS1				
HTT-AS	HTT				
HOXA3	HOXA-AS3				
RMI1	HNRNPK				
PBLD	HNRNPH3				
RP11-127B20.3	HNRNPD				
AC239868.1	HIST2H2BE	HIST2H2AC			
ANKRD13C	HHLA3				
MIR4482	GSTO2				
MIR3678	GRB2				
DKFZP434A062	GPSM1				
AC026512.1	GLCE				
RP11-318E3.9	GDI2				
BAALC-AS1	FZD6				
MORC1	FLJ22763				
ASUN	FGFR1OP2				
RP11-104H15.10	FGF11				
RP11-227D13.1	FBN1				
FBXL5	FAM200B				
FUNDC2	F8				
RP4-635E18.6	EXOSC10				
ERICH6-AS1	ERICH6				
LINC00476	ERCC6L2				
KIAA1524	DZIP3				
DNAJC27	DNAJC27-AS1				
GIPC2	DNAJB4	FUBP1			
CTB-161M19.4	DMXL1				
TMEM126B	DLG2				
FANK1	DHX32				
NSUN3	DHFRL1				
NCAPG	DCAF16				
CTD-3187F8.2	CTD-3187F8.11				
ZKSCAN2	CTD-2547G23.4				
WDR89	CTD-2302E22.6				
SRP19	CTC-487M23.8				
ITSN1	CRYZL1				
STXBP4	COX11				
RP11-319G6.1	COPB2				
AP001471.1	COL6A2				
TRAPPC1	CNTROB				
RP11-977G19.10	CNPY2				
COQ9	CIAPIN1				
CHURC1-FNTB	CHURC1				
RP11-316M21.6	CHUK				
RP11-533E19.5	CEP350				
CENPB	CDC25B				
RP11-385F7.1	CD2AP				
RP11-541P9.3	CCNG1				
RP1-199J3.7	CCNC				
OPTN	CCDC3				
WDR27	C6orf120				
MFSD8	C4orf29				
TDRD9	C14orf2				
AC007163.6	BZW1				
PACS2	BRF1				
WDR77	ATP5F1				
KIN	ATP5C1				
RP11-793H13.10	ATF7				
CFL1P1	ATAD1				
RP11-258B16.1	ASXL3				
MIR4470	ASPH				
CTD-2378E12.1	AP4E1				
RP11-692D12.1	ANKRD17				
RP11-166P13.3	AKAP1				
ADNP	ADNP-AS1				
MIR933	AC096649.2	ATF2			
AC093620.5	AC092171.2				
PPP1R2	AC091633.3				
MARCH7	AC009961.3				
RBMY1D	AC007322.3				
ABCA3	ABCA17P				
SEPT7-AS1	SEPT7				
ACAP3					
ATAD3A					
FAM213B					
CASZ1					
MAD2L2					
CAMK2N1					
SRSF10					
KDF1					
YTHDF2					
YBX1					
PRDX1					
ZYG11A					
MYSM1					
SERBP1					
ZZZ3					
TGFBR3					
AGL					
CYB561D1					
KCND3-AS1					
CSDE1					
SYCP1					
VANGL1					
HIST2H2BB					
NBPF12					
RP11-94I2.4					
NBPF11					
HIST2H2BF					
CTSS					
EDEM3					
NEK7					
TMEM183A					
ESRRG					
DEGS1					
WNT3A					
MAP10					
AKT3					
AHCTF1					
GCSAML					
PRPF38AP1					
ABI1					
ARMC4					
NCOA4					
NRBF2					
UNC5B					
CFAP70					
ANXA7					
SEC31B					
RP11-108L7.15					
CNNM2					
SMNDC1					
INPP5F					
HTRA1					
ECHS1					
PHRF1					
IRF7					
MOB2					
CDKN1C					
CCKBR					
RPL27A					
DENND5A					
USP47					
ARNTL					
BTBD10					
RCN1					
ACCS					
PPP1R32					
FADS3					
EHD1					
C11orf80					
CTD-2530H12.4					
MMP13					
CUL5					
ZC3H12C					
DRD2					
ZW10					
CDON					
GPRC5A					
ERGIC2					
CCNT1					
TROAP					
ESPL1					
PPP1R1A					
ANKRD52					
TMEM194A					
DCTN2					
PPM1H					
CAND1					
RP11-693J15.6					
LSM3P2					
HSP90B1					
LINC01486					
KSR2					
RFC5					
DENR					
SETD8					
RILPL1					
NCOR2					
RP4-765H13.1					
SLC15A4					
EP400NL					
ZNF140					
MICU2					
PDS5B					
FREM2					
AKAP11					
MLNR					
PPP1R2P10					
RP11-52L5.6					
POU4F1					
CLDN10					
LAMP1					
TMEM255B					
UPF3A					
PAX9					
MTHFD1					
MPP5					
ZFP36L1					
SIPA1L1					
EIF3LP1					
TDP1					
RP11-1017G21.5					
EIF5					
KLC1					
RP11-403B2.3					
RP11-32B5.4					
TUBGCP5					
TJP1					
RP11-122D10.1					
SPRED1					
ANKRD63					
CASC4					
MYEF2					
TEX9					
TIPIN					
NPTN					
SCAMP5					
IREB2					
UBE2Q2P2					
WDR73					
AC067805.1					
FAM174B					
CERS3					
RAB40C					
E4F1					
TFAP4					
ZC3H7A					
U95743.1					
MKL2					
RP11-1348G14.6					
DNAJA2					
MOCS1P1					
CENPT					
PDPR					
BCAR1					
OSGIN1					
SLC7A5					
BANP					
ZFPM1					
CPNE7					
FANCA					
GAS8					
RP11-667K14.13					
MNT					
METTL16					
RP11-74E22.8					
ANKFY1					
GGT6					
WSCD1					
ZNF286A					
MPRIP					
ZNF286B					
SNORD3C					
SLC47A1					
NUFIP2					
CRLF3					
TLK2P1					
GGNBP2					
MED1					
COASY					
ARL4D					
RPS7P11					
HOXB6					
ATP5G1					
CCDC182					
TLK2					
SMARCD2					
NOL11					
C17orf58					
KPNA2					
MYO15B					
RBFOX3					
CTD-2526A2.2					
RP11-455O6.5					
RP11-1055B8.3					
RP13-766D20.2					
NPLOC4					
DUS1L					
CSNK1D					
C18orf42					
L3MBTL4					
RP11-815J4.7					
MBD1					
DCC					
NEDD4L					
RP11-529J17.1					
ZNF236					
MIR3187					
CIRBP					
C19orf24					
RPS15					
APC2					
ADAMTSL5					
SCAMP4					
NFIC					
EEF2					
MAP2K2					
CHAF1A					
TNFSF9					
CAMSAP3					
ZNF414					
ZNF317					
CARM1					
ECSIT					
ZNF136					
RAD23A					
LYL1					
SLC35E1					
CTD-2538G9.6					
MYO9B					
GTPBP3					
PLVAP					
FCHO1					
PBX4					
GMIP					
C19orf12					
LSM14A					
ZNF790-AS1					
SUPT5H					
SPTBN4					
AC092071.1					
RPS19					
GRIK5					
ZNF155					
CLPTM1					
RTN2					
RPS11					
JOSD2					
RPS9					
RPS7					
PPM1G					
SOS1					
SIX2					
RHOQ					
TSPYL6					
ANXA4					
MOB1A					
TGOLN2					
CNNM4					
FAM178B					
LIMS1					
RPL22P11					
BCL2L11					
PTPN4					
BIN1					
AC013269.5					
RPL6P5					
EPC2					
LINC01124					
GORASP2					
FTCDNL1					
NOP58					
SMARCAL1					
TNS1					
AC097468.4					
OBSL1					
CUL3					
PTMA					
COL6A3					
RP4-673D20.6					
C20orf27					
BANF2					
RP1-167O22.1					
SYNDIG1					
ENTPD6					
RP4-760C5.3					
DEFB122					
PDRG1					
ASXL1					
RBM39					
NPEPL1					
PHACTR3					
OGFR					
MIR124-3					
HELZ2					
CH507-513H4.1					
IFNGR2					
SIM2					
METTL21AP1					
HMGN1					
AP001469.9					
XXbac-B444P24.10					
ZNRF3					
CTA-963H5.5					
LIMK2					
DRG1					
GGA1					
MAFF					
SUN2					
SMDT1					
U51561.1					
BRPF1					
MIR885					
MINOS1P3					
ZKSCAN7					
RP11-944L7.4					
WDR6					
QRICH1					
QARS					
SENP7					
OSBPL11					
RAB6B					
DBR1					
PLOD2					
BRD7P2					
SPTSSB					
MCF2L2					
ETV5					
SH3BP2					
CRMP1					
PROM1					
ANAPC4					
RBPJ					
UBE2K					
REST					
POLR2B					
PPP3CA					
CAMK2D					
ANXA5					
GAB1					
SMARCA5					
SMAD1					
RPS3A					
KIAA0922					
LRAT					
TKTL2					
DDX60L					
RP11-717H13.1					
AGA					
SLC25A4					
SLC12A7					
CTD-2194D22.2					
Metazoa_SRP					
GPBP1					
RP11-79P5.10					
RAPGEF6					
C5orf24					
ETF1					
UBE2D2					
PURA					
SPDL1					
KIAA1191					
PDLIM7					
RNF130					
FLT4					
CTC-338M12.6					
RP1-40E16.9					
SSR1					
SIRT5					
STMND1					
LRRC16A					
DAXX					
RPL10A					
MAPK14					
LRFN2					
TREML5P					
TJAP1					
CDC5L					
ANKRD6					
BEND3					
PKIB					
BCLAF1					
REPS1					
LTV1					
SHPRH					
RP11-307P5.1					
FAM20C					
TFAMP1					
MAD1L1					
CHST12					
ZNF316					
MPP6					
AC004009.3					
BBS9					
GLI3					
C7orf65					
TYW1					
BAZ1B					
ZNF3					
ZAN					
SRRT					
RP11-328J2.1					
FEZF1					
RP5-907C10.4					
RP11-212P7.2					
TMEM209					
AGBL3					
RAB19					
OR2AO1P					
DPP6					
NCAPG2					
TUSC3					
MICU3					
ASH2L					
STAR					
DDHD2					
VDAC3					
THAP1					
RP11-513O17.2					
PPP1R42					
RPL3P9					
RP11-27N21.3					
FLJ46284					
TSPYL5					
EIF3H					
COL14A1					
RP11-65D17.1					
PUF60					
PLEC					
UHRF2					
RPS6					
MOB3B					
TOPORS-AS1					
RP11-384P7.5					
GAS2L1P1					
RP11-561O23.5					
NAA35					
EEF1DP2					
FANCC					
NIPSNAP3A					
TMEM245					
EPB41L4B					
RC3H2					
GLE1					
ABL1					
NTNG2					
PPP1R26					
RABL6					
VCX3A					
VCX2					
FAM9A					
PRPS2					
GPM6B					
PRDX4					
TAB3					
TBCAP1					
DDX3X					
CHST7					
EBP					
SUV39H1					
RP11-641J8.1					
HUWE1					
WNK3					
TAF7L					
PRPS1					
TSC22D3					
WDR44					
NKRF					
UPF3B					
NKAP					
AIFM1					
FMR1NB					
VCY					
FAM224B					
FAM224A					
